# Supplementary material for: Enhancing research data infrastructure to address the opioid epidemic: the Opioid Overdose Network (O2-Net)
Source: JAMIA Open. 2022 Jun 30;5(2):ooac055. doi: 10.1093/jamiaopen/ooac055 (PMC9243402; doi:10.1093/jamiaopen/ooac055)
Supplement: ooac055_Supplementary_Data [file ooac055_supplementary_data.zip]

Archive with 2 entries (2 files):
- Supplemental Table 2.docx
- Supplemental_Table_1.docx
